# Supplementary material for: Effects of a 12-week supervised resistance training program, combined with home-based physical activity, on physical fitness and quality of life in female breast cancer survivors: the EFICAN randomized controlled trial
Source: J Cancer Surviv. 2022 Mar 22;17(5):1371–85. doi: 10.1007/s11764-022-01192-1 (PMC10442259; doi:10.1007/s11764-022-01192-1)
Supplement: Supplementary file 4 — (ZIP 381 MB) [file 11764_2022_1192_MOESM4_ESM.zip]

Archive with 5 entries (5 files):
- Video library/5. Strength exercises.mp4
- Video library/4. Dynamic stability exercises.mp4
- Video library/2. Core stability exercises.mp4
- Video library/1. Thoracic mobility exercises.mp4
- Video library/3. Scapulohumeral joint stability exercises.mp4
